# Supplementary material for: Patient genetics is linked to chronic wound microbiome composition and healing
Source: PLoS Pathog. 2020 Jun 18;16(6):e1008511. doi: 10.1371/journal.ppat.1008511 (PMC7302439; doi:10.1371/journal.ppat.1008511)
Supplement: S1 Table — (CSV) [file ppat.1008511.s005.csv]

CHR	SNP	BP	A1	TEST	NMISS	BETA	STAT	P	comp	Gene
2	rs11125573	55659155	G	ADD	79	1.927	4.675	1.39E-05	Hill	none
2	rs201276730	141041879	C	ADD	77	-1.737	-4.461	3.15E-05	Hill	LRP1B
3	rs522554	124223298	A	ADD	85	2	4.918	4.92E-06	Hill	KALRN
4	rs9307010	86706193	G	ADD	85	1.266	4.463	2.76E-05	Hill	ARHGAP24
5	rs3846499	50254200	T	ADD	85	-1.242	-4.443	2.97E-05	Hill	none
5	rs2864680	132637766	A	ADD	84	2.465	4.635	1.47E-05	Hill	FSTL4
8	GSA-rs11984782	78683460	C	ADD	85	1.851	4.968	4.06E-06	Hill	none
9	GSA-rs10815368	627953	C	ADD	78	1.755	4.512	2.56E-05	Hill	KANK1
9	GSA-rs10780221	91637304	G	ADD	79	1.518	4.478	2.86E-05	Hill	SHC3
10	GSA-rs1340141	16255053	C	ADD	84	-1.323	-4.613	1.60E-05	Hill	none
11	GSA-rs4758411	6365704	T	ADD	79	-1.574	-4.551	2.19E-05	Hill	LOC101927825
12	rs12307988	131974235	A	ADD	85	1.705	4.574	1.83E-05	Hill	LOC101929974
13	rs1436708	55818627	G	ADD	79	1.57	4.461	3.04E-05	Hill	none
15	rs8031916	63043547	T	ADD	79	-1.755	-4.672	1.40E-05	Hill	TLN2
18	rs7236481	22897237	G	ADD	79	2.116	4.935	5.22E-06	Hill	ZNF521
