# Supplementary material for: Patient genetics is linked to chronic wound microbiome composition and healing
Source: PLoS Pathog. 2020 Jun 18;16(6):e1008511. doi: 10.1371/journal.ppat.1008511 (PMC7302439; doi:10.1371/journal.ppat.1008511)
Supplement: S2 Table — (CSV) [file ppat.1008511.s006.csv]

Pathway.ID	Pathway.Description	Observed.Gene.Count	False.Discovery.Rate	Matching.Protein.IDs	Matching.Protein.Labels	Queried.Database
GO.0014701	junctional sarcoplasmic reticulum membrane	3	4.42E-05	ENSP00000352608;ENSP00000368767;ENSP00000439281	ASPH;RYR1;TRDN	Component
GO.0030314	junctional membrane complex	2	0.002	ENSP00000352608;ENSP00000439281	RYR1;TRDN	Component
GO.0033018	sarcoplasmic reticulum lumen	2	0.002	ENSP00000368767;ENSP00000439281	ASPH;TRDN	Component
GO.0015629	actin cytoskeleton	4	0.0216	ENSP00000211998;ENSP00000240874;ENSP00000306997;ENSP00000453508	KALRN;MYOZ2;TLN2;VCL	Component
GO.0005938	cell cortex	3	0.0277	ENSP00000211998;ENSP00000352608;ENSP00000368767	ASPH;RYR1;VCL	Component
GO.0030016	myofibril	3	0.0277	ENSP00000211998;ENSP00000306997;ENSP00000352608	MYOZ2;RYR1;VCL	Component
GO.0034704	calcium channel complex	2	0.0277	ENSP00000352608;ENSP00000368767	ASPH;RYR1	Component
GO.0044449	contractile fiber part	3	0.0277	ENSP00000211998;ENSP00000306997;ENSP00000352608	MYOZ2;RYR1;VCL	Component
GO.0005165	neurotrophin receptor binding	2	0.0108	ENSP00000376345;ENSP00000431418	GRB2;NTRK1	Function
GO.0043121	neurotrophin binding	2	0.0108	ENSP00000265342;ENSP00000431418	FSTL4;NTRK1	Function
GO.0005515	protein binding	15	0.011	ENSP00000211998;ENSP00000240874;ENSP00000265342;ENSP00000281047;ENSP00000306997;ENSP00000352608;ENSP00000354794;ENSP00000356581;ENSP00000364995;ENSP00000368767;ENSP00000376345;ENSP00000431418;ENSP00000439281;ENSP00000453508;ENSP00000477725	ASPH;FSTL4;GPR126;GRB2;KALRN;KANK1;MSGN1;MYOZ2;NTRK1;RYR1;SHC3;TLN2;TRDN;VCL;ZNF521	Function
GO.0001784	phosphotyrosine residue binding	2	0.0298	ENSP00000364995;ENSP00000376345	GRB2;SHC3	Function
IPR007943	Aspartyl beta-hydroxylase/Triadin domain	2	0.00072	ENSP00000368767;ENSP00000439281	ASPH;TRDN	InterPro
IPR036723	Alpha-catenin/vinculin-like superfamily	2	0.0022	ENSP00000211998;ENSP00000453508	TLN2;VCL	InterPro
IPR011993	PH-like domain superfamily	4	0.0291	ENSP00000240874;ENSP00000364995;ENSP00000378611;ENSP00000453508	ARHGAP24;KALRN;SHC3;TLN2	InterPro
hsa04510	Focal adhesion	4	0.003	ENSP00000211998;ENSP00000364995;ENSP00000376345;ENSP00000453508	GRB2;SHC3;TLN2;VCL	KEGG
hsa04722	Neurotrophin signaling pathway	3	0.0075	ENSP00000364995;ENSP00000376345;ENSP00000431418	GRB2;NTRK1;SHC3	KEGG
hsa04014	Ras signaling pathway	3	0.0345	ENSP00000364995;ENSP00000376345;ENSP00000431418	GRB2;NTRK1;SHC3	KEGG
hsa01521	EGFR tyrosine kinase inhibitor resistance	2	0.0373	ENSP00000364995;ENSP00000376345	GRB2;SHC3	KEGG
hsa01522	Endocrine resistance	2	0.0373	ENSP00000364995;ENSP00000376345	GRB2;SHC3	KEGG
hsa04012	ErbB signaling pathway	2	0.0373	ENSP00000364995;ENSP00000376345	GRB2;SHC3	KEGG
hsa04917	Prolactin signaling pathway	2	0.0373	ENSP00000364995;ENSP00000376345	GRB2;SHC3	KEGG
hsa05100	Bacterial invasion of epithelial cells	2	0.0373	ENSP00000211998;ENSP00000364995	SHC3;VCL	KEGG
hsa05214	Glioma	2	0.0373	ENSP00000364995;ENSP00000376345	GRB2;SHC3	KEGG
hsa05220	Chronic myeloid leukemia	2	0.0373	ENSP00000364995;ENSP00000376345	GRB2;SHC3	KEGG
hsa04650	Natural killer cell mediated cytotoxicity	2	0.0427	ENSP00000364995;ENSP00000376345	GRB2;SHC3	KEGG
hsa04072	Phospholipase D signaling pathway	2	0.0428	ENSP00000364995;ENSP00000376345	GRB2;SHC3	KEGG
hsa04910	Insulin signaling pathway	2	0.0428	ENSP00000364995;ENSP00000376345	GRB2;SHC3	KEGG
hsa04915	Estrogen signaling pathway	2	0.0428	ENSP00000364995;ENSP00000376345	GRB2;SHC3	KEGG
hsa04926	Relaxin signaling pathway	2	0.0428	ENSP00000364995;ENSP00000376345	GRB2;SHC3	KEGG
hsa05034	Alcoholism	2	0.0428	ENSP00000364995;ENSP00000376345	GRB2;SHC3	KEGG
hsa05224	Breast cancer	2	0.0428	ENSP00000364995;ENSP00000376345	GRB2;SHC3	KEGG
hsa05225	Hepatocellular carcinoma	2	0.0428	ENSP00000364995;ENSP00000376345	GRB2;SHC3	KEGG
hsa05226	Gastric cancer	2	0.0428	ENSP00000364995;ENSP00000376345	GRB2;SHC3	KEGG
hsa04062	Chemokine signaling pathway	2	0.048	ENSP00000364995;ENSP00000376345	GRB2;SHC3	KEGG
PF05279	Aspartyl beta-hydroxylase N-terminal region	2	4.00E-04	ENSP00000368767;ENSP00000439281	ASPH;TRDN	Pfam
GO.0009653	anatomical structure morphogenesis	12	7.59E-05	ENSP00000167106;ENSP00000211998;ENSP00000281047;ENSP00000294638;ENSP00000306997;ENSP00000352608;ENSP00000356581;ENSP00000364995;ENSP00000368767;ENSP00000376345;ENSP00000378611;ENSP00000431418	ARHGAP24;ASPH;GPR126;GRB2;LHX8;MSGN1;MYOZ2;NTRK1;RYR1;SHC3;VASH1;VCL	Process
GO.0022008	neurogenesis	10	2.00E-04	ENSP00000211998;ENSP00000240874;ENSP00000265342;ENSP00000294638;ENSP00000354794;ENSP00000356581;ENSP00000364995;ENSP00000376345;ENSP00000431418;ENSP00000477725	FSTL4;GPR126;GRB2;KALRN;KANK1;LHX8;NTRK1;SHC3;VCL;ZNF521	Process
GO.0030154	cell differentiation	14	2.00E-04	ENSP00000211998;ENSP00000240874;ENSP00000265342;ENSP00000281047;ENSP00000294638;ENSP00000306997;ENSP00000352608;ENSP00000354794;ENSP00000356581;ENSP00000364995;ENSP00000376345;ENSP00000378611;ENSP00000431418;ENSP00000477725	ARHGAP24;FSTL4;GPR126;GRB2;KALRN;KANK1;LHX8;MSGN1;MYOZ2;NTRK1;RYR1;SHC3;VCL;ZNF521	Process
GO.0048856	anatomical structure development	16	2.00E-04	ENSP00000167106;ENSP00000211998;ENSP00000240874;ENSP00000265342;ENSP00000281047;ENSP00000294638;ENSP00000306997;ENSP00000352608;ENSP00000354794;ENSP00000356581;ENSP00000364995;ENSP00000368767;ENSP00000376345;ENSP00000378611;ENSP00000431418;ENSP00000477725	ARHGAP24;ASPH;FSTL4;GPR126;GRB2;KALRN;KANK1;LHX8;MSGN1;MYOZ2;NTRK1;RYR1;SHC3;VASH1;VCL;ZNF521	Process
GO.0007275	multicellular organism development	15	0.00036	ENSP00000167106;ENSP00000211998;ENSP00000240874;ENSP00000265342;ENSP00000281047;ENSP00000294638;ENSP00000352608;ENSP00000354794;ENSP00000356581;ENSP00000364995;ENSP00000368767;ENSP00000376345;ENSP00000378611;ENSP00000431418;ENSP00000477725	ARHGAP24;ASPH;FSTL4;GPR126;GRB2;KALRN;KANK1;LHX8;MSGN1;NTRK1;RYR1;SHC3;VASH1;VCL;ZNF521	Process
GO.0048699	generation of neurons	9	6.00E-04	ENSP00000211998;ENSP00000240874;ENSP00000265342;ENSP00000294638;ENSP00000354794;ENSP00000364995;ENSP00000376345;ENSP00000431418;ENSP00000477725	FSTL4;GRB2;KALRN;KANK1;LHX8;NTRK1;SHC3;VCL;ZNF521	Process
GO.0061368	behavioral response to formalin induced pain	2	0.0011	ENSP00000240874;ENSP00000431418	KALRN;NTRK1	Process
GO.0032501	multicellular organismal process	16	0.0021	ENSP00000167106;ENSP00000211998;ENSP00000240874;ENSP00000265342;ENSP00000281047;ENSP00000294638;ENSP00000352608;ENSP00000354794;ENSP00000356581;ENSP00000364995;ENSP00000368767;ENSP00000376345;ENSP00000378611;ENSP00000431418;ENSP00000439281;ENSP00000477725	ARHGAP24;ASPH;FSTL4;GPR126;GRB2;KALRN;KANK1;LHX8;MSGN1;NTRK1;RYR1;SHC3;TRDN;VASH1;VCL;ZNF521	Process
GO.1903779	regulation of cardiac conduction	3	0.0021	ENSP00000352608;ENSP00000368767;ENSP00000439281	ASPH;RYR1;TRDN	Process
GO.0048731	system development	13	0.0022	ENSP00000167106;ENSP00000211998;ENSP00000240874;ENSP00000265342;ENSP00000294638;ENSP00000352608;ENSP00000354794;ENSP00000356581;ENSP00000364995;ENSP00000376345;ENSP00000378611;ENSP00000431418;ENSP00000477725	ARHGAP24;FSTL4;GPR126;GRB2;KALRN;KANK1;LHX8;NTRK1;RYR1;SHC3;VASH1;VCL;ZNF521	Process
GO.0014808	release of sequestered calcium ion into cytosol by sarcoplasmic reticulum	2	0.0025	ENSP00000352608;ENSP00000439281	RYR1;TRDN	Process
GO.0060316	positive regulation of ryanodine-sensitive calcium-release channel activity	2	0.0033	ENSP00000368767;ENSP00000439281	ASPH;TRDN	Process
GO.0048468	cell development	8	0.0037	ENSP00000211998;ENSP00000294638;ENSP00000306997;ENSP00000352608;ENSP00000356581;ENSP00000364995;ENSP00000376345;ENSP00000431418	GPR126;GRB2;LHX8;MYOZ2;NTRK1;RYR1;SHC3;VCL	Process
GO.0007611	learning or memory	4	0.0048	ENSP00000240874;ENSP00000294638;ENSP00000364995;ENSP00000431418	KALRN;LHX8;NTRK1;SHC3	Process
GO.0006936	muscle contraction	4	0.0051	ENSP00000211998;ENSP00000352608;ENSP00000368767;ENSP00000439281	ASPH;RYR1;TRDN;VCL	Process
GO.0010649	regulation of cell communication by electrical coupling	2	0.0051	ENSP00000368767;ENSP00000439281	ASPH;TRDN	Process
GO.0048646	anatomical structure formation involved in morphogenesis	6	0.006	ENSP00000167106;ENSP00000281047;ENSP00000306997;ENSP00000356581;ENSP00000376345;ENSP00000378611	ARHGAP24;GPR126;GRB2;MSGN1;MYOZ2;VASH1	Process
GO.0051282	regulation of sequestering of calcium ion	3	0.0079	ENSP00000352608;ENSP00000368767;ENSP00000439281	ASPH;RYR1;TRDN	Process
GO.0048011	neurotrophin TRK receptor signaling pathway	2	0.0081	ENSP00000376345;ENSP00000431418	GRB2;NTRK1	Process
GO.0003008	system process	8	0.0089	ENSP00000211998;ENSP00000240874;ENSP00000294638;ENSP00000352608;ENSP00000364995;ENSP00000368767;ENSP00000431418;ENSP00000439281	ASPH;KALRN;LHX8;NTRK1;RYR1;SHC3;TRDN;VCL	Process
GO.0030182	neuron differentiation	6	0.0089	ENSP00000211998;ENSP00000294638;ENSP00000354794;ENSP00000364995;ENSP00000376345;ENSP00000431418	GRB2;LHX8;NTRK1;SHC3;VCL;ZNF521	Process
GO.0051056	regulation of small GTPase mediated signal transduction	4	0.0089	ENSP00000240874;ENSP00000378611;ENSP00000431418;ENSP00000477725	ARHGAP24;KALRN;KANK1;NTRK1	Process
GO.0007409	axonogenesis	4	0.0122	ENSP00000211998;ENSP00000364995;ENSP00000376345;ENSP00000431418	GRB2;NTRK1;SHC3;VCL	Process
GO.0010880	regulation of release of sequestered calcium ion into cytosol by sarcoplasmic reticulum	2	0.0122	ENSP00000368767;ENSP00000439281	ASPH;TRDN	Process
GO.0007265	Ras protein signal transduction	3	0.0145	ENSP00000240874;ENSP00000364995;ENSP00000376345	GRB2;KALRN;SHC3	Process
GO.0035556	intracellular signal transduction	7	0.0145	ENSP00000240874;ENSP00000352608;ENSP00000356581;ENSP00000364995;ENSP00000368767;ENSP00000376345;ENSP00000431418	ASPH;GPR126;GRB2;KALRN;NTRK1;RYR1;SHC3	Process
GO.0032989	cellular component morphogenesis	5	0.0168	ENSP00000211998;ENSP00000306997;ENSP00000364995;ENSP00000376345;ENSP00000431418	GRB2;MYOZ2;NTRK1;SHC3;VCL	Process
GO.0048608	reproductive structure development	4	0.0168	ENSP00000167106;ENSP00000294638;ENSP00000376345;ENSP00000431418	GRB2;LHX8;NTRK1;VASH1	Process
GO.0048666	neuron development	5	0.0187	ENSP00000211998;ENSP00000294638;ENSP00000364995;ENSP00000376345;ENSP00000431418	GRB2;LHX8;NTRK1;SHC3;VCL	Process
GO.0070588	calcium ion transmembrane transport	3	0.0202	ENSP00000352608;ENSP00000368767;ENSP00000439281	ASPH;RYR1;TRDN	Process
GO.0010975	regulation of neuron projection development	4	0.0205	ENSP00000240874;ENSP00000265342;ENSP00000431418;ENSP00000477725	FSTL4;KALRN;KANK1;NTRK1	Process
GO.0038083	peptidyl-tyrosine autophosphorylation	2	0.0212	ENSP00000376345;ENSP00000431418	GRB2;NTRK1	Process
GO.0060711	labyrinthine layer development	2	0.0212	ENSP00000167106;ENSP00000376345	GRB2;VASH1	Process
GO.0046578	regulation of Ras protein signal transduction	3	0.0218	ENSP00000240874;ENSP00000431418;ENSP00000477725	KALRN;KANK1;NTRK1	Process
GO.1902531	regulation of intracellular signal transduction	7	0.0223	ENSP00000240874;ENSP00000368767;ENSP00000376345;ENSP00000378611;ENSP00000431418;ENSP00000439281;ENSP00000477725	ARHGAP24;ASPH;GRB2;KALRN;KANK1;NTRK1;TRDN	Process
GO.0007173	epidermal growth factor receptor signaling pathway	2	0.0229	ENSP00000364995;ENSP00000376345	GRB2;SHC3	Process
GO.0007411	axon guidance	3	0.0237	ENSP00000364995;ENSP00000376345;ENSP00000431418	GRB2;NTRK1;SHC3	Process
GO.0007169	transmembrane receptor protein tyrosine kinase signaling pathway	4	0.0239	ENSP00000240874;ENSP00000364995;ENSP00000376345;ENSP00000431418	GRB2;KALRN;NTRK1;SHC3	Process
GO.0016043	cellular component organization	12	0.024	ENSP00000211998;ENSP00000240874;ENSP00000265342;ENSP00000306997;ENSP00000352608;ENSP00000356581;ENSP00000364995;ENSP00000376345;ENSP00000431418;ENSP00000439281;ENSP00000453508;ENSP00000477725	FSTL4;GPR126;GRB2;KALRN;KANK1;MYOZ2;NTRK1;RYR1;SHC3;TLN2;TRDN;VCL	Process
GO.0030336	negative regulation of cell migration	3	0.0263	ENSP00000167106;ENSP00000211998;ENSP00000477725	KANK1;VASH1;VCL	Process
GO.0051966	regulation of synaptic transmission; glutamatergic	2	0.0268	ENSP00000240874;ENSP00000431418	KALRN;NTRK1	Process
GO.0007204	positive regulation of cytosolic calcium ion concentration	3	0.0278	ENSP00000352608;ENSP00000368767;ENSP00000439281	ASPH;RYR1;TRDN	Process
GO.0060998	regulation of dendritic spine development	2	0.0278	ENSP00000240874;ENSP00000265342	FSTL4;KALRN	Process
GO.0071277	cellular response to calcium ion	2	0.0278	ENSP00000352608;ENSP00000368767	ASPH;RYR1	Process
GO.0010769	regulation of cell morphogenesis involved in differentiation	3	0.0293	ENSP00000240874;ENSP00000265342;ENSP00000477725	FSTL4;KALRN;KANK1	Process
GO.0022603	regulation of anatomical structure morphogenesis	5	0.0293	ENSP00000167106;ENSP00000240874;ENSP00000265342;ENSP00000431418;ENSP00000477725	FSTL4;KALRN;KANK1;NTRK1;VASH1	Process
GO.0019932	second-messenger-mediated signaling	3	0.0296	ENSP00000352608;ENSP00000356581;ENSP00000368767	ASPH;GPR126;RYR1	Process
GO.0007043	cell-cell junction assembly	2	0.0323	ENSP00000211998;ENSP00000453508	TLN2;VCL	Process
GO.0048013	ephrin receptor signaling pathway	2	0.0328	ENSP00000240874;ENSP00000431418	KALRN;NTRK1	Process
GO.0010771	negative regulation of cell morphogenesis involved in differentiation	2	0.0338	ENSP00000265342;ENSP00000477725	FSTL4;KANK1	Process
GO.0050794	regulation of cellular process	17	0.034	ENSP00000167106;ENSP00000211998;ENSP00000240874;ENSP00000265342;ENSP00000281047;ENSP00000294638;ENSP00000352608;ENSP00000354794;ENSP00000356581;ENSP00000364995;ENSP00000368767;ENSP00000376345;ENSP00000378611;ENSP00000431418;ENSP00000439281;ENSP00000471277;ENSP00000477725	ARHGAP24;ASPH;FSTL4;GPR126;GRB2;KALRN;KANK1;LHX8;MSGN1;NTRK1;RYR1;SHC3;TRDN;VASH1;VCL;ZNF521;ZNF558	Process
GO.0023051	regulation of signaling	9	0.0345	ENSP00000240874;ENSP00000265342;ENSP00000352608;ENSP00000368767;ENSP00000376345;ENSP00000378611;ENSP00000431418;ENSP00000439281;ENSP00000477725	ARHGAP24;ASPH;FSTL4;GRB2;KALRN;KANK1;NTRK1;RYR1;TRDN	Process
GO.0065007	biological regulation	18	0.0348	ENSP00000167106;ENSP00000211998;ENSP00000240874;ENSP00000265342;ENSP00000281047;ENSP00000294638;ENSP00000352608;ENSP00000354794;ENSP00000356581;ENSP00000364995;ENSP00000368767;ENSP00000376345;ENSP00000378611;ENSP00000431418;ENSP00000439281;ENSP00000453508;ENSP00000471277;ENSP00000477725	ARHGAP24;ASPH;FSTL4;GPR126;GRB2;KALRN;KANK1;LHX8;MSGN1;NTRK1;RYR1;SHC3;TLN2;TRDN;VASH1;VCL;ZNF521;ZNF558	Process
GO.0051239	regulation of multicellular organismal process	8	0.0404	ENSP00000167106;ENSP00000240874;ENSP00000265342;ENSP00000352608;ENSP00000368767;ENSP00000431418;ENSP00000439281;ENSP00000477725	ASPH;FSTL4;KALRN;KANK1;NTRK1;RYR1;TRDN;VASH1	Process
GO.0032535	regulation of cellular component size	3	0.0417	ENSP00000265342;ENSP00000376345;ENSP00000477725	FSTL4;GRB2;KANK1	Process
GO.0010647	positive regulation of cell communication	6	0.0423	ENSP00000240874;ENSP00000368767;ENSP00000376345;ENSP00000431418;ENSP00000439281;ENSP00000477725	ASPH;GRB2;KALRN;KANK1;NTRK1;TRDN	Process
GO.0023056	positive regulation of signaling	6	0.0429	ENSP00000240874;ENSP00000368767;ENSP00000376345;ENSP00000431418;ENSP00000439281;ENSP00000477725	ASPH;GRB2;KALRN;KANK1;NTRK1;TRDN	Process
GO.0065008	regulation of biological quality	9	0.0459	ENSP00000240874;ENSP00000265342;ENSP00000352608;ENSP00000368767;ENSP00000376345;ENSP00000431418;ENSP00000439281;ENSP00000453508;ENSP00000477725	ASPH;FSTL4;GRB2;KALRN;KANK1;NTRK1;RYR1;TLN2;TRDN	Process
GO.0043279	response to alkaloid	2	0.0463	ENSP00000240874;ENSP00000352608	KALRN;RYR1	Process
HSA-397014	Muscle contraction	4	0.0017	ENSP00000211998;ENSP00000352608;ENSP00000368767;ENSP00000439281	ASPH;RYR1;TRDN;VCL	RCTM
HSA-5578775	Ion homeostasis	3	0.0017	ENSP00000352608;ENSP00000368767;ENSP00000439281	ASPH;RYR1;TRDN	RCTM
HSA-167044	Signalling to RAS	2	0.004	ENSP00000364995;ENSP00000431418	NTRK1;SHC3	RCTM
HSA-2672351	Stimuli-sensing channels	3	0.004	ENSP00000352608;ENSP00000368767;ENSP00000439281	ASPH;RYR1;TRDN	RCTM
HSA-187687	Signalling to ERKs	2	0.0053	ENSP00000364995;ENSP00000431418	NTRK1;SHC3	RCTM
HSA-983712	Ion channel transport	3	0.008	ENSP00000352608;ENSP00000368767;ENSP00000439281	ASPH;RYR1;TRDN	RCTM
HSA-187037	Signaling by NTRK1 (TRKA)	2	0.0234	ENSP00000364995;ENSP00000431418	NTRK1;SHC3	RCTM
HSA-5683057	MAPK family signaling cascades	3	0.0234	ENSP00000211998;ENSP00000240874;ENSP00000364995	KALRN;SHC3;VCL	RCTM
HSA-166520	Signaling by NTRKs	2	0.0322	ENSP00000364995;ENSP00000431418	NTRK1;SHC3	RCTM
